# Supplementary material for: Removal Performance and Mechanism of Emerging Pollutant Chloroquine Phosphate from Water by Iron and Magnesium Co-Modified Rape Straw Biochar
Source: Molecules. 2023 Apr 7;28(8):3290. doi: 10.3390/molecules28083290 (PMC10146006; doi:10.3390/molecules28083290)
Supplement: Supplementary file 1 [file molecules-28-03290-s001.zip]

Archive with 1 entries (1 files):
- molecules-2259982-supplementary.pdf
